# Supplementary material for: Identification of a Catalase-Phenol Oxidase in Betalain Biosynthesis in Red Amaranth (Amaranthus cruentus)
Source: Front Plant Sci. 2016 Jan 8;6:1228. doi: 10.3389/fpls.2015.01228 (PMC4705222; doi:10.3389/fpls.2015.01228)
Supplement: Supplementary file 2 [file DataSheet1.XLS]

## Sheet: Km for MO
L-tyrosine (mM)	OD475 nm (D+L)			OD475 nm (D)	OD475 nm (L)				MO velocity (µM DQ/min)
0.1	0.01	0.009	0.008	0.001	0.009	0.008	0.007		0.0291667	0.0259259	0.0226852
0.125	0.009	0.012	0.01	0.001	0.008	0.011	0.009		0.0259259	0.0356481	0.0291667
0.15	0.012	0.011	0.012	0.001	0.011	0.01	0.011		0.0356481	0.0324074	0.0356481
0.1675	0.012	0.013	0.013	0.001	0.011	0.012	0.012		0.0356481	0.0388889	0.0388889
0.25	0.015	0.014	0.015	0.001	0.014	0.013	0.014		0.0453704	0.0421296	0.0453704
0.3	0.015	0.015	0.016	0.001	0.014	0.014	0.015		0.0453704	0.0453704	0.0486111
1	0.02	0.021	0.02	0.001	0.019	0.02	0.019		0.0615741	0.0648148	0.0615741
			1/[S] (1/mM)	1/v (min/µM DQ)			Mean	SD
D: L-DOPA (0.057 mM)			10	34.2857	38.5714	44.0816	38.9796	4.9107
L: L-tyrosine (substrate)			8	38.5714	28.0519	34.2857	33.6364	5.28972
D+L: L-DOPA plus L-tyrosine			6.66667	28.0519	30.8571	28.0519	28.987	1.61958
			5.97015	28.0519	25.7143	25.7143	26.4935	1.34965
DQ: Dopaquinone			4	22.0408	23.7363	22.0408	22.606	0.978867
			3.33333	22.0408	22.0408	20.5714	21.551	0.848351
MO: Monophenolase activity			1	16.2406	15.4286	16.2406	15.9699	0.468826
		Km (mM)	0.2
		Vmax (µM DQ/min)	0.0786535
