# Supplementary material for: Identification of a Catalase-Phenol Oxidase in Betalain Biosynthesis in Red Amaranth (Amaranthus cruentus)
Source: Front Plant Sci. 2016 Jan 8;6:1228. doi: 10.3389/fpls.2015.01228 (PMC4705222; doi:10.3389/fpls.2015.01228)
Supplement: Supplementary file 3 [file DataSheet2.XLS]

## Sheet: Km for DO
L-DOPA (mM)	OD475 nm				DO velocity (µM DQ/min)
0.1	0.02	0.024	0.02		0.0972222	0.116667	0.0972222
0.125	0.028	0.024	0.025		0.136111	0.116667	0.121528
0.2	0.038	0.036	0.04		0.184722	0.175	0.194444
0.25	0.039	0.039	0.039		0.189583	0.189583	0.189583
0.5	0.07	0.067	0.072		0.340278	0.325694	0.35
0.8	0.083	0.085	0.087		0.403472	0.413194	0.422917
1	0.098	0.1	0.098		0.476389	0.486111	0.476389
1.5	0.12	0.119	0.114		0.583333	0.578472	0.554167
DQ: Dopaquinone				1/[S] (1/mM)	1/v (min/µM DQ)			Mean	SD
				10	10.2857	8.57143	10.2857	9.71429	0.989743
				8	7.34694	8.57143	8.22857	8.04898	0.631691
DO: Diphenolase activity				5	5.41353	5.71429	5.14286	5.42356	0.285846
				4	5.27473	5.27473	5.27473	5.27473	0
				2	2.93878	3.07036	2.85714	2.95543	0.107581
				1.25	2.47849	2.42017	2.36453	2.42106	0.0569819
				1	2.09913	2.05714	2.09913	2.08513	0.0242386
				0.666667	1.71429	1.72869	1.80451	1.74916	0.0484713
	Km (mM)		0.634543
	Vmax (µM DQ/min)		0.749963
