# Supplementary material for: Identification of a Catalase-Phenol Oxidase in Betalain Biosynthesis in Red Amaranth (Amaranthus cruentus)
Source: Front Plant Sci. 2016 Jan 8;6:1228. doi: 10.3389/fpls.2015.01228 (PMC4705222; doi:10.3389/fpls.2015.01228)
Supplement: Supplementary file 4 [file DataSheet3.ZIP]

Archive with 3 entries (2 files):
- R1-Teng XL et al-Supplementary Data 3/
- R1-Teng XL et al-Supplementary Data 3/MOV02457 00_00_00-00_01_30.mp4
- R1-Teng XL et al-Supplementary Data 3/MOV02457 00_04_00-00_05_30.mp4
