# Supplementary material for: Identification of a Catalase-Phenol Oxidase in Betalain Biosynthesis in Red Amaranth (Amaranthus cruentus)
Source: Front Plant Sci. 2016 Jan 8;6:1228. doi: 10.3389/fpls.2015.01228 (PMC4705222; doi:10.3389/fpls.2015.01228)
Supplement: Supplementary file 5 [file DataSheet4.XLS]

## Sheet: Km for CAT
	H2O2 (mM)		OD240 nm difference value			CAT velocity (mM H2O2/min)
	1.6	0.002	0.002	0.003		0.0435098	0.0435098	0.0652647
	2	0.003	0.003	0.003		0.0652647	0.0652647	0.0652647
	4	0.005	0.006	0.006		0.108774	0.130529	0.130529
	5	0.007	0.007	0.007		0.152284	0.152284	0.152284
	8	0.008	0.013	0.012		0.174039	0.282814	0.261059
	10	0.014	0.014	0.016		0.304569	0.304569	0.348078
	14	0.018	0.02	0.021		0.391588	0.435098	0.456853
	20	0.023	0.024	0.029		0.500363	0.522117	0.630892
	CAT: catalase activity
		1/[S] (1/mM)	1/v (1/mM H2O2*min)			Mean	SD
		0.625	22.9833	22.9833	15.3222	20.4296	4.42314
		0.5	15.3222	15.3222	15.3222	15.3222	0
		0.25	9.19333	7.66111	7.66111	8.17185	0.884629
		0.2	6.56667	6.56667	6.56667	6.56667	0
		0.125	5.74583	3.5359	3.83056	4.37076	1.19993
		0.1	3.28333	3.28333	2.87292	3.14653	0.236954
		0.0714286	2.5537	2.29833	2.18889	2.34698	0.187208
		0.05	1.99855	1.91528	1.58506	1.83296	0.218692
	Km (mM)	188.146
	Vmax (mM H2O2/min)	5.94177
